# Supplementary material for: Metagenomic and metatranscriptomic inventories of the lower Amazon River, May 2011
Source: Microbiome. 2015 Sep 10;3:39. doi: 10.1186/s40168-015-0099-0 (PMC4564970; doi:10.1186/s40168-015-0099-0)
Supplement: Additional file 2: — Metadata. Metadata accompanying the metagenomic and metatranscriptomic datasets, including station locations, environmental conditions, and library sizes and statistics. [file 40168_2015_99_MOESM2_ESM.xlsx]

## Sheet: Site_Metadata
Site_name	Longitude	Latitude	Habitat_type	Site_Description	Region
Obidos (OB)	-55.5257	-1.91902	riverine habitat	Amazon River	Amazon River Lower Reaches
Tapajos Surface (TAPS)	-55.0075	-2.48438	riverine habitat	Amazon River	Amazon River Lower Reaches
Tapajos Depth (TAPD)	-55.0075	-2.48438	riverine habitat	Amazon River	Amazon River Lower Reaches
Macapa North Channel (MCPN)	-51.0514	-0.083883	riverine habitat	Amazon River	Amazon River Lower Reaches
Macapa South Channel (MCPS)	-50.6225	-0.156917	riverine habitat	Amazon River	Amazon River Lower Reaches
Belem (BLM)	-48.9179	-1.51937	riverine habitat	Amazon River	Amazon River Lower Reaches

## Sheet: Sample_Metadata
Sample_Name	Library_Name	Collection_date	sample_type	Site_Name	Min_filter_size	Max_filter_size	Sample_volume	Sample_depth	chlorophyll	conduc	diss_inorg_carb	bacterial_count
May 2011 Amazon River 0.2 - 2.0um Metatranscriptome from Tapajos Surface (RCM1)	RCM1	2011-05-20	Non-selective Metatranscriptome	Tapajos Surface (TAPS)	0.2 um	2.0 um	1.59 L	0.5 m	3.82 ug/L	15.9 uS/cm	155 umol C/kg	3.58E06 cells/mL
May 2011 Amazon River 2.0 - 297um Metatranscriptome from Tapajos Surface (RCM2)	RCM2	2011-05-20	Non-selective Metatranscriptome	Tapajos Surface (TAPS)	2 um	297 um	1.59 L	0.5 m	3.82 ug/L	15.9 uS/cm	155 umol C/kg	3.58E06 cells/mL
May 2011 Amazon River 0.2 - 2.0um Metatranscriptome from Tapajos Surface (RCM3)	RCM3	2011-05-20	Non-selective Metatranscriptome	Tapajos Surface (TAPS)	0.2 um	2.0 um	1.49 L	0.5 m	3.82 ug/L	15.9 uS/cm	155 umol C/kg	3.58E06 cells/mL
May 2011 Amazon River 2.0 - 297um Metatranscriptome from Tapajos Surface (RCM4)	RCM4	2011-05-20	Non-selective Metatranscriptome	Tapajos Surface (TAPS)	2 um	297 um	1.49 L	0.5 m	3.82 ug/L	15.9 uS/cm	155 umol C/kg	3.58E06 cells/mL
May 2011 Amazon River 0.2 - 2.0um Metatranscriptome from Tapajos Depth (RCM5)	RCM5	2011-05-20	Non-selective Metatranscriptome	Tapajos Depth (TAPD)	0.2 um	2.0 um	1.72 L	15 m	3.99 ug/L	16.8 uS/cm	156 umol C/kg	3.66E06 cells/mL
May 2011 Amazon River 2.0 - 297um Metatranscriptome from Tapajos Depth (RCM6)	RCM6	2011-05-20	Non-selective Metatranscriptome	Tapajos Depth (TAPD)	2 um	297 um	1.72 L	15 m	3.99 ug/L	16.8 uS/cm	156 umol C/kg	3.66E06 cells/mL
May 2011 Amazon River 0.2 - 2.0um Metatranscriptome from Tapajos Depth (RCM7)	RCM7	2011-05-20	Non-selective Metatranscriptome	Tapajos Depth (TAPD)	0.2 um	2.0 um	1.6 L	15 m	3.99 ug/L	16.8 uS/cm	156 umol C/kg	3.66E06 cells/mL
May 2011 Amazon River 2.0 - 297um Metatranscriptome from Tapajos Depth (RCM8)	RCM8	2011-05-20	Non-selective Metatranscriptome	Tapajos Depth (TAPD)	2 um	297 um	1.6 L	15 m	3.99 ug/L	16.8 uS/cm	156 umol C/kg	3.66E06 cells/mL
May 2011 Amazon River 0.2 - 2.0um Metatranscriptome from Belem (RCM9)	RCM9	2011-05-13	Non-selective Metatranscriptome	Belem (BLM)	0.2 um	2.0 um	1.8 L	19 m	2.03 ug/L	37.1 uS/cm	308 umol C/kg	3.64E06 cells/mL
May 2011 Amazon River 2.0 - 297um Metatranscriptome from Belem (RCM10)	RCM10	2011-05-13	Non-selective Metatranscriptome	Belem (BLM)	2 um	297 um	1.8 L	19 m	2.03 ug/L	37.1 uS/cm	308 umol C/kg	3.64E06 cells/mL
May 2011 Amazon River 0.2 - 2.0um Metatranscriptome from Belem (RCM11)	RCM11	2011-05-13	Non-selective Metatranscriptome	Belem (BLM)	0.2 um	2.0 um	1.34 L	19 m	2.03 ug/L	37.1 uS/cm	308 umol C/kg	3.64E06 cells/mL
May 2011 Amazon River 2.0 - 297um Metatranscriptome from Belem (RCM12)	RCM12	2011-05-13	Non-selective Metatranscriptome	Belem (BLM)	2 um	297 um	1.34 L	19 m	2.03 ug/L	37.1 uS/cm	308 umol C/kg	3.64E06 cells/mL
May 2011 Amazon River 0.2 - 2.0um Metatranscriptome from Obidos (RCM13)	RCM13	2011-05-19	Non-selective Metatranscriptome	Obidos (OB)	0.2 um	2.0 um	1.06 L	33 m	3.23 ug/L	56.4 uS/cm	551 umol C/kg	3.76E06 cells/mL
May 2011 Amazon River 2.0 - 297um Metatranscriptome from Obidos (RCM14)	RCM14	2011-05-19	Non-selective Metatranscriptome	Obidos (OB)	2 um	297 um	1.06 L	33 m	3.23 ug/L	56.4 uS/cm	551 umol C/kg	3.76E06 cells/mL
May 2011 Amazon River 0.2 - 2.0um Metatranscriptome from Obidos (RCM15)	RCM15	2011-05-19	Non-selective Metatranscriptome	Obidos (OB)	0.2 um	2.0 um	0.73 L	33 m	3.23 ug/L	56.4 uS/cm	551 umol C/kg	3.76E06 cells/mL
May 2011 Amazon River 2.0 - 297um Metatranscriptome from Obidos (RCM16)	RCM16	2011-05-19	Non-selective Metatranscriptome	Obidos (OB)	2 um	297 um	0.73 L	33 m	3.23 ug/L	56.4 uS/cm	551 umol C/kg	3.76E06 cells/mL
May 2011 Amazon River 0.2 - 2.0um Metatranscriptome from Macapa SouthChannel (RCM17)	RCM17	2011-05-08	Non-selective Metatranscriptome	Macapa South (MCPS)	0.2 um	2.0 um	0.7 L	10 m	1.99 ug/L	55.3 uS/cm	459 umol C/kg	3.94E06 cells/mL
May 2011 Amazon River 2.0 - 297um Metatranscriptome from Macapa South Channel (RCM18)	RCM18	2011-05-08	Non-selective Metatranscriptome	Macapa South (MCPS)	2 um	297 um	0.7 L	10 m	1.99 ug/L	55.3 uS/cm	459 umol C/kg	3.94E06 cells/mL
May 2011 Amazon River 0.2 - 2.0um Metatranscriptome from Macapa SouthChannel (RCM19)	RCM19	2011-05-08	Non-selective Metatranscriptome	Macapa South (MCPS)	0.2 um	2.0 um	0.7 L	10 m	1.99 ug/L	55.3 uS/cm	459 umol C/kg	3.94E06 cells/mL
May 2011 Amazon River 2.0 - 297um Metatranscriptome from Macapa South Channel (RCM20)	RCM20	2011-05-08	Non-selective Metatranscriptome	Macapa South (MCPS)	2 um	297 um	0.7 L	10 m	1.99 ug/L	55.3 uS/cm	459 umol C/kg	3.94E06 cells/mL
May 2011 Amazon River 0.2 - 2.0um Metatranscriptome from Macapa North Channel (RCM21)	RCM21	2011-05-07	Non-selective Metatranscriptome	Macapa North (MCPN)	0.2 um	2.0 um	0.65 L	14 m	1.67 ug/L	61.5 uS/cm	507 umol C/kg	3.96E06 cells/mL
May 2011 Amazon River 2.0 - 297um Metatranscriptome from Macapa North Channel (RCM22)	RCM22	2011-05-07	Non-selective Metatranscriptome	Macapa North (MCPN)	2 um	297 um	0.65 L	14 m	1.67 ug/L	61.5 uS/cm	507 umol C/kg	3.96E06 cells/mL
May 2011 Amazon River 0.2 - 2.0um Metatranscriptome from Macapa North Channel (RCM23)	RCM23	2011-05-07	Non-selective Metatranscriptome	Macapa North (MCPN)	0.2 um	2.0 um	0.53 L	14 m	1.67 ug/L	61.5 uS/cm	507 umol C/kg	3.96E06 cells/mL
May 2011 Amazon River 2.0 - 297um Metatranscriptome from Macapa North Channel (RCM24)	RCM24	2011-05-07	Non-selective Metatranscriptome	Macapa North (MCPN)	2 um	297 um	0.53 L	14 m	1.67 ug/L	61.5 uS/cm	507 umol C/kg	3.96E06 cells/mL
May 2011 Amazon River 0.2 - 2.0um Metagenome from Macapa North Channel (RCM25)	RCM25	2011-05-07	Metagenome	Macapa North (MCPN)	0.2 um	2.0 um	0.46 L	14 m	1.67 ug/L	61.5 uS/cm	507 umol C/kg	3.96E06 cells/mL
May 2011 Amazon River 2.0 - 297um Metagenome from Macapa North Channel (RCM26)	RCM26	2011-05-07	Metagenome	Macapa North (MCPN)	2 um	297 um	0.66 L	14 m	1.67 ug/L	61.5 uS/cm	507 umol C/kg	3.96E06 cells/mL
May 2011 Amazon River 0.2 - 2.0um Metagenome from Macapa North Channel (RCM27)	RCM27	2011-05-07	Metagenome	Macapa North (MCPN)	0.2 um	2.0 um	0.5 L	14 m	1.67 ug/L	61.5 uS/cm	507 umol C/kg	3.96E06 cells/mL
May 2011 Amazon River 2.0 - 297um Metagenome from Macapa North Channel (RCM28)	RCM28	2011-05-07	Metagenome	Macapa North (MCPN)	2 um	297 um	0.5 L	14 m	1.67 ug/L	61.5 uS/cm	507 umol C/kg	3.96E06 cells/mL
May 2011 Amazon River 0.2 - 2.0um Metagenome from Macapa SouthChannel (RCM29)	RCM29	2011-05-08	Metagenome	Macapa South (MCPS)	0.2 um	2.0 um	0.67 L	10 m	1.99 ug/L	55.3 uS/cm	459 umol C/kg	3.94E06 cells/mL
May 2011 Amazon River 2.0 - 297um Metagenome from Macapa South Channel (RCM30)	RCM30	2011-05-08	Metagenome	Macapa South (MCPS)	2 um	297 um	0.6 L	10 m	1.99 ug/L	55.3 uS/cm	459 umol C/kg	3.94E06 cells/mL
May 2011 Amazon River 0.2 - 2.0um Metagenome from Macapa SouthChannel (RCM31)	RCM31	2011-05-08	Metagenome	Macapa South (MCPS)	0.2 um	2.0 um	0.81 L	10 m	1.99 ug/L	55.3 uS/cm	459 umol C/kg	3.94E06 cells/mL
May 2011 Amazon River 2.0 - 297um Metagenome from Macapa South Channel (RCM32)	RCM32	2011-05-08	Metagenome	Macapa South (MCPS)	2 um	297 um	0.81 L	10 m	1.99 ug/L	55.3 uS/cm	459 umol C/kg	3.94E06 cells/mL
May 2011 Amazon River 0.2 - 2.0um Metagenome from Belem (RCM33)	RCM33	2011-05-13	Metagenome	Belem (BLM)	0.2 um	2.0 um	1.31 L	19 m	2.03 ug/L	37.1 uS/cm	308 umol C/kg	3.64E06 cells/mL
May 2011 Amazon River 2.0 - 297um Metagenome from Belem (RCM34)	RCM34	2011-05-13	Metagenome	Belem (BLM)	2 um	297 um	1.31 L	19 m	2.03 ug/L	37.1 uS/cm	308 umol C/kg	3.64E06 cells/mL
May 2011 Amazon River 0.2 - 2.0um Metagenome from Belem (RCM35)	RCM35	2011-05-13	Metagenome	Belem (BLM)	0.2 um	2.0 um	1.3 L	19 m	2.03 ug/L	37.1 uS/cm	308 umol C/kg	3.64E06 cells/mL
May 2011 Amazon River 2.0 - 297um Metagenome from Belem (RCM36)	RCM36	2011-05-13	Metagenome	Belem (BLM)	2 um	297 um	1.3 L	19 m	2.03 ug/L	37.1 uS/cm	308 umol C/kg	3.64E06 cells/mL
May 2011 Amazon River 0.2 - 2.0um Metagenome from Obidos (RCM37)	RCM37	2011-05-19	Metagenome	Obidos (OB)	0.2 um	2.0 um	1.03 L	33 m	3.23 ug/L	56.4 uS/cm	551 umol C/kg	3.76E06 cells/mL
May 2011 Amazon River 2.0 - 297um Metagenome from Obidos (RCM38)	RCM38	2011-05-19	Metagenome	Obidos (OB)	2 um	297 um	1.03 L	33 m	3.23 ug/L	56.4 uS/cm	551 umol C/kg	3.76E06 cells/mL
May 2011 Amazon River 0.2 - 2.0um Metagenome from Obidos (RCM39)	RCM39	2011-05-19	Metagenome	Obidos (OB)	0.2 um	2.0 um	0.61 L	33 m	3.23 ug/L	56.4 uS/cm	551 umol C/kg	3.76E06 cells/mL
May 2011 Amazon River 2.0 - 297um Metagenome from Obidos (RCM40)	RCM40	2011-05-19	Metagenome	Obidos (OB)	2 um	297 um	0.61 L	33 m	3.23 ug/L	56.4 uS/cm	551 umol C/kg	3.76E06 cells/mL
May 2011 Amazon River 0.2 - 2.0um Metagenome from Tapajos Depth (RCM41)	RCM41	2011-05-20	Metagenome	Tapajos Depth (TAPD)	0.2 um	2.0 um	1.4 L	15 m	3.99 ug/L	16.8 uS/cm	156 umol C/kg	3.66E06 cells/mL
May 2011 Amazon River 2.0 - 297um Metagenome from Tapajos Depth (RCM42)	RCM42	2011-05-20	Metagenome	Tapajos Depth (TAPD)	2 um	297 um	0.73 L	15 m	3.99 ug/L	16.8 uS/cm	156 umol C/kg	3.66E06 cells/mL
May 2011 Amazon River 0.2 - 2.0um Metagenome from Tapajos Depth (RCM43)	RCM43	2011-05-20	Metagenome	Tapajos Depth (TAPD)	0.2 um	2.0 um	1.57 L	15 m	3.99 ug/L	16.8 uS/cm	156 umol C/kg	3.66E06 cells/mL
May 2011 Amazon River 2.0 - 297um Metagenome from Tapajos Depth (RCM44)	RCM44	2011-05-20	Metagenome	Tapajos Depth (TAPD)	2 um	297 um	1.57 L	15 m	3.99 ug/L	16.8 uS/cm	156 umol C/kg	3.66E06 cells/mL
May 2011 Amazon River 0.2 - 2.0um Metagenome from Tapajos Surface (RCM45)	RCM45	2011-05-20	Metagenome	Tapajos Surface (TAPS)	0.2 um	2.0 um	0.675 L	0.5 m	3.82 ug/L	15.9 uS/cm	155 umol C/kg	3.58E06 cells/mL
May 2011 Amazon River 2.0 - 297um Metagenome from Tapajos Surface (RCM46)	RCM46	2011-05-20	Metagenome	Tapajos Surface (TAPS)	2 um	297 um	1.52 L	0.5 m	3.82 ug/L	15.9 uS/cm	155 umol C/kg	3.58E06 cells/mL
May 2011 Amazon River 0.2 - 2.0um Metagenome from Tapajos Surface (RCM47)	RCM47	2011-05-20	Metagenome	Tapajos Surface (TAPS)	0.2 um	2.0 um	1.42 L	0.5 m	3.82 ug/L	15.9 uS/cm	155 umol C/kg	3.58E06 cells/mL
May 2011 Amazon River 2.0 - 297um Metagenome from Tapajos Surface (RCM48)	RCM48	2011-05-20	Metagenome	Tapajos Surface (TAPS)	2 um	297 um	0.675 L	0.5 m	3.82 ug/L	15.9 uS/cm	155 umol C/kg	3.58E06 cells/mL

## Sheet: Library_Metadata
Library_Name	Sequencing_Method	Sequencing_machine	NCBI_Bioproject_Accession	NCBI_Biosample_Accession	NCBI_SRA_Accession	total_reads	paired_reads	paired_read_mean_length	subtracted_rRNA_reads	subtracted_internal_standard_reads	internal_standard_normalization_factor
RCM1	Illumina PE 150x150	HiSeq 2500	PRJNA237345	SAMN03252777	SRP037995	78658004	31947291	216.5	11884649	3964452	10022
RCM2	Illumina PE 150x150	HiSeq 2500	PRJNA237345	SAMN03252778	SRP037995	57831890	23177304	195	8058229	3163102	12745
RCM3	Illumina PE 150x150	HiSeq 2500	PRJNA237345	SAMN03252779	SRP037995	62664916	23035850	197.5	8718903	1849835	21145
RCM4	Illumina PE 150x150	HiSeq 2500	PRJNA237345	SAMN03252780	SRP037995	70998648	28140119	213.3	11647204	2728050	14814
RCM5	Illumina PE 150x150	HiSeq 2500	PRJNA237345	SAMN03252781	SRP037995	82791908	18049826	175.7	1288048	959515	39960
RCM6	Illumina PE 150x150	HiSeq 2500	PRJNA237345	SAMN03252782	SRP037995	63266664	12415459	201.9	1969951	2391497	15541
RCM7	Illumina PE 150x150	HiSeq 2500	PRJNA237345	SAMN03252783	SRP037995	66273278	24102523	182.1	2762039	1044669	42446
RCM8	Illumina PE 150x150	HiSeq 2500	PRJNA237345	SAMN03252784	SRP037995	53004536	20228483	224.1	3142952	3732399	10146
RCM9	Illumina PE 150x150	HiSeq 2500	PRJNA237345	SAMN03252785	SRP037995	54249914	21675520	224.6	2520274	3449471	13195
RCM10	Illumina PE 150x150	HiSeq 2500	PRJNA237345	SAMN03252786	SRP037995	51492048	19836121	247.3	3496649	1076062	37938
RCM11	Illumina PE 150x150	HiSeq 2500	PRJNA237345	SAMN03252787	SRP037995	132629444	43365572	240.6	3167113	7583778	5418
RCM12	Illumina PE 150x150	HiSeq 2500	PRJNA237345	SAMN03252788	SRP037995	93575920	37075161	194.8	4266932	2290895	19783
RCM13	Illumina PE 150x150	HiSeq 2500	PRJNA237345	SAMN03252789	SRP037995	100888960	40158920	216	12256923	6333100	5713
RCM14	Illumina PE 150x150	HiSeq 2500	PRJNA237345	SAMN03252790	SRP037995	69903076	27643448	209.6	3711053	9079661	4217
RCM15	Illumina PE 150x150	HiSeq 2500	PRJNA237345	SAMN03252791	SRP037995	66358850	27060530	192.8	3996468	8772764	5000
RCM16	Illumina PE 150x150	HiSeq 2500	PRJNA237345	SAMN03252792	SRP037995	52128416	20228361	213	2930337	2351351	17109
RCM17	Illumina PE 150x150	HiSeq 2500	PRJNA237345	SAMN03252793	SRP037995	61506056	13740236	181.5	3373028	2013107	21777
RCM18	Illumina PE 150x150	HiSeq 2500	PRJNA237345	SAMN03252794	SRP037995	103476908	24487314	168.3	3189639	981976	43832
RCM19	Illumina PE 150x150	HiSeq 2500	PRJNA237345	SAMN03252795	SRP037995	64872620	25766486	182.5	7290413	3276017	14073
RCM20	Illumina PE 150x150	HiSeq 2500	PRJNA237345	SAMN03252796	SRP037995	64268406	25763156	207.2	7731788	1876495	23472
RCM21	Illumina PE 150x150	HiSeq 2500	PRJNA237345	SAMN03252797	SRP037995	64339674	26806801	219.2	17427876	3837024	10521
RCM22	Illumina PE 150x150	HiSeq 2500	PRJNA237345	SAMN03252798	SRP037995	69430080	27147770	222.1	1448762	2558550	15029
RCM23	Illumina PE 150x150	HiSeq 2500	PRJNA237345	SAMN03252799	SRP037995	61063850	24034777	209.9	2422066	11943748	3667
RCM24	Illumina PE 150x150	HiSeq 2500	PRJNA237345	SAMN03252800	SRP037995	80358114	31083593	217.9	22831995	359787	114936
RCM25	Illumina PE 150x150	HiSeq 2500	PRJNA237344	SAMN03252801	SRP039390	44485336	15003791	222	-	545778	158034
RCM26	Illumina PE 150x150	HiSeq 2500	PRJNA237344	SAMN03252802	SRP039390	59180292	24431236	198.1	-	4925	758599
RCM27	Illumina PE 150x150	HiSeq 2500	PRJNA237344	SAMN03252803	SRP039390	16244250	7070719	220.8	-	8385	934437
RCM28	Illumina PE 150x150	HiSeq 2500	PRJNA237344	SAMN03252804	SRP039390	19383170	8037703	218.1	-	3288	2382985
RCM29	Illumina PE 150x150	HiSeq 2500	PRJNA237344	SAMN03252805	SRP039390	51701102	20632031	237.2	-	507703	107128
RCM30	Illumina PE 150x150	HiSeq 2500	PRJNA237344	SAMN03252806	SRP039390	26064984	10753118	217.4	-	1733	2155856
RCM31	Illumina PE 150x150	HiSeq 2500	PRJNA237344	SAMN03252807	SRP039390	83793082	35211964	197.5	-	43724	179176
RCM32	Illumina PE 150x150	HiSeq 2500	PRJNA237344	SAMN03252808	SRP039390	33244550	13756496	211.5	-	5831	1343560
RCM33	Illumina PE 150x150	HiSeq 2500	PRJNA237344	SAMN03252809	SRP039390	22605630	8962213	200.7	-	1467	2546761
RCM34	Illumina PE 150x150	HiSeq 2500	PRJNA237344	SAMN03252810	SRP039390	36129522	14947161	199.4	-	6841	546133
RCM35	Illumina PE 150x150	HiSeq 2500	PRJNA237344	SAMN03252811	SRP039390	23171038	10160926	226.7	-	6446	1215522
RCM36	Illumina PE 150x150	HiSeq 2500	PRJNA237344	SAMN03252812	SRP039390	7777980	2955867	225.2	-	1373	5706669
RCM37	Illumina PE 150x150	HiSeq 2500	PRJNA237344	SAMN03252813	SRP039390	71490786	30234753	197.8	-	21910	170520
RCM38	Illumina PE 150x150	HiSeq 2500	PRJNA237344	SAMN03252814	SRP039390	51338742	20954148	201.2	-	4137	903094
RCM39	Illumina PE 150x150	HiSeq 2500	PRJNA237344	SAMN03252815	SRP039390	24770020	10918268	195.4	-	21644	629099
RCM40	Illumina PE 150x150	HiSeq 2500	PRJNA237344	SAMN03252816	SRP039390	28269990	9639824	219.9	-	6236	2183485
RCM41	Illumina PE 150x150	HiSeq 2500	PRJNA237344	SAMN03252817	SRP039390	19564852	8422780	229.8	-	1561	2393401
RCM42	Illumina PE 150x150	HiSeq 2500	PRJNA237344	SAMN03252818	SRP039390	26863134	11357451	218.6	-	74693	943179
RCM43	Illumina PE 150x150	HiSeq 2500	PRJNA237344	SAMN03252819	SRP039390	26357738	8248989	244.6	-	4252	1842684
RCM44	Illumina PE 150x150	HiSeq 2500	PRJNA237344	SAMN03252820	SRP039390	33145290	6477633	252.7	-	5678	1379903
RCM45	Illumina PE 150x150	HiSeq 2500	PRJNA237344	SAMN03252821	SRP039390	70977044	31825081	222.7	-	310458	164552
RCM46	Illumina PE 150x150	HiSeq 2500	PRJNA237344	SAMN03252822	SRP039390	36287120	14032221	206.9	-	9697	807903
RCM47	Illumina PE 150x150	HiSeq 2500	PRJNA237344	SAMN03252823	SRP039390	19854920	8032083	247.7	-	1599	2501066
RCM48	Illumina PE 150x150	HiSeq 2500	PRJNA237344	SAMN03252824	SRP039390	52786492	21856538	210.6	-	117147	650372
